# Supplementary material for: Analysis of Human Uniparental Embryonic Stem Cells Reveals New Putative Imprinted Loci
Source: Cell Prolif. 2025 Dec 2;59(6):e70150. doi: 10.1111/cpr.70150 (PMC13241825; doi:10.1111/cpr.70150)
Supplement: Supplementary file 2 — Table S1: cpr70150‐sup‐0002‐TableS1.csv. [file CPR-59-e70150-s002.csv]

Accession number	Sample	Sample name
SRR067722	h1 treated with bmp4 for 5 days	pluripotent_1
SRR101296	h1 neural progentior cells	pluripotent_2
SRR364089	h1 mesendoderm	pluripotent_3
SRR400557	h1 mesenchymal cells	pluripotent_4
SRR5459183	h1 primitive gut tube	pluripotent_5
SRR5459185	h1 pancreatic endoderm	pluripotent_6
SRR1609023	h9	pluripotent_7
SRR3603433	h9	pluripotent_8
SRR1609027	h9 neuroepithelial cells	pluripotent_9
SRR1609031	h9 early radial glial cells	pluripotent_10
SRR1609035	h9 mid radial glial cells	pluripotent_11
SRR3603437	h9 embryonic body	pluripotent_12
SRR6464436	h9 brain organoid	pluripotent_13
SRR3603441	h9 cerebral organoid day 40	pluripotent_14
SRR3603445	h9 cerebral organoid day 60	pluripotent_15
SRR14551622	hiPSC F2	pluripotent_16
SRR12506914	hiPSC	pluripotent_17
SRR18222141	hiPSC	pluripotent_18
SRR648438	hiPS2 retinal pigmented epithelium	pluripotent_19
SRR14551633	hPGCLC A4	pluripotent_20
SRR3609311	HUES64	pluripotent_21
SRR648440	UCLA4 retinal pigmented epithelium	pluripotent_22
SRR6689694	heart 7 weeks	fetal_1
SRR1104861	placenta	fetal_2
SRR1104845	spinal cord	fetal_3
SRR1104840	stomach	fetal_4
SRR3603449	Middle frontal gyrus	fetal_5
SRR4254648	retinas fetal week 10	fetal_6
SRR4254649	retinas fetal week 14	fetal_7
SRR8723740	hpsc	fetal_8
SRR8723743	burst forming unit erythroid	fetal_9
SRR8723746	colony orming unit erythroid	fetal_10
SRR8723749	proerythroblast	fetal_11
SRR8723755	late basophilic erythroblast	fetal_12
SRR8723758	polychromatic erythroblast	fetal_13
SRR8723761	orthochromatic erythroblast	fetal_14
SRR19264644	umblical cord	fetal_15
SRR19264641	placenta	fetal_16
SRR6426282	fetal heart	fetal_17
SRR6426297	fetal heart	fetal_18
SRR6666411	Kidney	adult_1
SRR6666412	Kidney	adult_2
SRR6666413	Kidney	adult_3
SRR15860691	Liver	adult_4
SRR15860692	Liver	adult_5
SRR15860693	Liver	adult_6
SRR22801909	Frontal Cortex	adult_7
SRR11230243	left ventricle	adult_8
SRR11230244	left ventricle	adult_9
SRR11230245	left ventricle	adult_10
SRR11230246	left atrium	adult_11
SRR11230247	left atrium	adult_12
SRR11230248	left atrium	adult_13
SRR11230249	right ventricle	adult_14
SRR11230250	right ventricle	adult_15
SRR11230251	right ventricle	adult_16
SRR11230254	right atrium	adult_17
SRR11230255	aorta	adult_18
SRR11230257	aorta	adult_19
SRR11230258	pulmonary artery	adult_20
SRR11230260	mitral valve	adult_21
SRR11230261	mitral valve	adult_22
SRR11230262	mitral valve	adult_23
SRR11230263	tricuspid valve	adult_24
SRR11230265	tricuspid valve	adult_25
SRR11230266	pulmonary valve	adult_26
SRR11230267	pulmonary valve	adult_27
SRR11230270	aortic valve	adult_28
SRR11230271	aortic valve	adult_29
SRR6426276	infant heart	adult_30
SRR6426299	infant heart	adult_31
SRR6426305	infant heart	adult_32
SRR6426183	heart	adult_33
SRR17948804	primary fibrobalsts	adult_34
SRR17948805	primary fibrobalsts	adult_35
