# Supplementary material for: Analysis of Human Uniparental Embryonic Stem Cells Reveals New Putative Imprinted Loci
Source: Cell Prolif. 2025 Dec 2;59(6):e70150. doi: 10.1111/cpr.70150 (PMC13241825; doi:10.1111/cpr.70150)
Supplement: Supplementary file 3 — Table S3: cpr70150‐sup‐0003‐TableS3.csv. [file CPR-59-e70150-s003.csv]

Location on chr19	Sequence
50721000-50722000	TCATGCCTGGGACGCACCCACAGGGACAGAGCAGATCCCACAGGGCAGCAGTGAGTGGTGAGTGTCCCCTTAGCCCAGGCTTCCTCATTCTCCCAGCTCCAACAGCACCTCCAGGGCCTGCAGGGGGCAGTTCTAGGCAGCTTCTGGGTTCCCCTCCAGCTGCAGGCTCTCCGGGGTACCCGAGTATGAGCTGGAGGAGGTGCCTGCTCAGCCTGGGGAGGCCTCTATCTTGATGCGTACCCACTAGCCCAGGTGGTGAGCAGCTGGGCCCGGGGAAAGCACAGCTGCCCATGTTGGCTCCAGCAGCCAGAGAGGCTGTGCACCCCTGCACACTTTACAAGGCCTTTCCCCACATACGCATTATTTCTTGAGGTCTGTAGCTCCTGGTGAGGGGCCCCA…
50723000-50724000	CCCTCCTTAGGAATGGCCAGGCAGGGAAGAAGGGAGCAGTGCTCGGTCCCAGCATCCCACCACTGCCGAGATGGTTCTGAGCGGGTTCCTGGGCTGAGGCCGGGGCCTGTGTTTTCCAAGATTCCTTGGAGAGCCAGCTCCATCCTCTTCCTGATTATCTGATCTTTGGGCTACAGCAGAAGGAAAGAGCAGGGCGGAAGCGAGCTCTGGAAAGTGGAAAGAGGAGGGTGTGCGAGGAGACCCAAGGCGGGATCTAGGCTTTGGAACGTTGGAGGTTTCCGGCCACAGAGGCAGGGCCTCCGGGGAGCCAAGAGGGGCGGGGAGAGACACACACAGAGAAGCAGAGGAGACCAACGGACCGGACAGAGACGAGGAGAGGAACAGGAAGAGAGAGCTGGG…
50847000-50848000	TCACTCTTTTTTTTTTTTTTTTTTTTTTTTTTCTGAGATGGAGTTTCACTCTTGTTGCCCAGGCTGGAGTGCAGTGGCACAATCTCAGCTCACTGCAACCTCTGCCTCCCGGGTTCAAGTGATTCTCCTGCCTCAGCCTCCCAAGTAGCTGGGATTACAGGCGCCCGCCACCACGCCTGGCTAATTTTTGTATTTTTAGTAGAGACGGGTTTCACCATGTTGTCCAGGCTGGTCTTGAACTCCTGACCTCAGATGATCCGCCCGCCTTGGCCTGATAAAGTGCTGGGATTACAGGTGTGAGCCACCACGCCTGGCACCTTTCTCACTCTTATTCTCTCACAAGCACAAGGTGGAATTTTCCAGAGCCTACATGCTGTGATATTGTAGCAAATTAAACCC…
