# Supplementary material for: Analysis of Human Uniparental Embryonic Stem Cells Reveals New Putative Imprinted Loci
Source: Cell Prolif. 2025 Dec 2;59(6):e70150. doi: 10.1111/cpr.70150 (PMC13241825; doi:10.1111/cpr.70150)
Supplement: Supplementary file 4 — Table S4: cpr70150‐sup‐0004‐TableS4.csv. [file CPR-59-e70150-s004.csv]

Accession number	Sample	Sample type
SRR9648002	WA09	Whole exome sequencing
SRR9648003	WA09	Whole exome sequencing
SRR9648004	WA09	Whole exome sequencing
SRR1238493	WA09_pluripotent_1	RNA-seq
SRR1238494	WA09_pluripotent_2	RNA-seq
SRR1238495	WA09_pluripotent_3	RNA-seq
SRR1238496	WA09_pluripotent_4	RNA-seq
SRR2049326	WA09_pluripotent_5	RNA-seq
SRR8707562	WA09_pluripotent_6	RNA-seq
SRR11964261	WA09_pluripotent_7	RNA-seq
SRR11964260	WA09_pluripotent_8	RNA-seq
SRR4011898	WA09_pluripotent_9	RNA-seq
SRR11089750	WA09_pluripotent_10	RNA-seq
SRR5559272	WA09_pluripotent_11	RNA-seq
SRR11089752	WA09_pluripotent_12	RNA-seq
SRR6026459	WA09_pluripotent_13	RNA-seq
SRR11089751	WA09_pluripotent_14	RNA-seq
SRR4011899	WA09_pluripotent_15	RNA-seq
SRR5851408	WA09_pluripotent_16	RNA-seq
SRR14097375	WA09_pluripotent_17	RNA-seq
SRR16499074	WA09_pluripotent_18	RNA-seq
SRR11089753	WA09_pluripotent_19	RNA-seq
SRR7592171	WA09_pluripotent_20	RNA-seq
SRR10156148	WA09_pluripotent_21	RNA-seq
SRR10156147	WA09_pluripotent_22	RNA-seq
SRR10207427	WA09_pluripotent_23	RNA-seq
SRR7592173	WA09_pluripotent_24	RNA-seq
SRR7592172	WA09_pluripotent_25	RNA-seq
SRR10207428	WA09_pluripotent_26	RNA-seq
SRR5028007	WA09_pluripotent_27	RNA-seq
SRR14097379	WA09_pluripotent_28	RNA-seq
SRR10156146	WA09_pluripotent_29	RNA-seq
SRR9024857	WA09_pluripotent_30	RNA-seq
ERR4235451	WA09_pluripotent_31	RNA-seq
ERR4235462	WA09_pluripotent_32	RNA-seq
SRR5028009	WA09_pluripotent_33	RNA-seq
ERR4235465	WA09_pluripotent_34	RNA-seq
SRR9024871	WA09_pluripotent_35	RNA-seq
ERR5208493	WA09_pluripotent_36	RNA-seq
ERR5208494	WA09_pluripotent_37	RNA-seq
SRR14097376	WA09_pluripotent_38	RNA-seq
ERR5208492	WA09_pluripotent_39	RNA-seq
SRR5028008	WA09_pluripotent_40	RNA-seq
ERR5208502	WA09_pluripotent_41	RNA-seq
SRR11919636	WA09_pluripotent_42	RNA-seq
ERR5208503	WA09_pluripotent_43	RNA-seq
ERR5208501	WA09_pluripotent_44	RNA-seq
SRR6377541	WA09_pluripotent_45	RNA-seq
SRR6377540	WA09_pluripotent_46	RNA-seq
SRR6377538	WA09_pluripotent_47	RNA-seq
SRR6377539	WA09_pluripotent_48	RNA-seq
SRR14097377	WA09_pluripotent_49	RNA-seq
SRR14097378	WA09_pluripotent_50	RNA-seq
SRR8858361	WA09_pluripotent_51	RNA-seq
SRR8707563	WA09_pluripotent_52	RNA-seq
SRR11964259	WA09_pluripotent_53	RNA-seq
SRR13066340	WA09_pluripotent_54	RNA-seq
SRR13066341	WA09_pluripotent_55	RNA-seq
SRR13066342	WA09_pluripotent_56	RNA-seq
SRR5675919	WA09_pluripotent_57	RNA-seq
SRR13066346	WA09_pluripotent_58	RNA-seq
SRR13066347	WA09_pluripotent_59	RNA-seq
SRR13066350	WA09_pluripotent_60	RNA-seq
SRR13066351	WA09_pluripotent_61	RNA-seq
SRR13066348	WA09_pluripotent_62	RNA-seq
SRR13066349	WA09_pluripotent_63	RNA-seq
ERR5208497	WA09_neuronal_1	RNA-seq
ERR5208495	WA09_neuronal_2	RNA-seq
SRR5851397	WA09_neuronal_3	RNA-seq
SRR5851399	WA09_neuronal_4	RNA-seq
SRR5851398	WA09_neuronal_5	RNA-seq
ERR5208496	WA09_neuronal_6	RNA-seq
ERR5208506	WA09_neuronal_7	RNA-seq
ERR5208507	WA09_neuronal_8	RNA-seq
SRR19046056	WA09_MSCs_1	RNA-seq
SRR19905773	WA09_MSCs_2	RNA-seq
SRR13921566	WA09_MSCs_3	RNA-seq
SRR13921567	WA09_MSCs_4	RNA-seq
SRR13921568	WA09_MSCs_5	RNA-seq
SRR13921569	WA09_MSCs_6	RNA-seq
SRR13921570	WA09_MSCs_7	RNA-seq
SRR13921571	WA09_MSCs_8	RNA-seq
SRR13921572	WA09_MSCs_9	RNA-seq
SRR2070629	WA01	Whole exome sequencing
SRR6504040	WA01_pluripotent_1	RNA-seq
SRR4011891	WA01_pluripotent_2	RNA-seq
SRR1168494	WA01_pluripotent_3	RNA-seq
SRR7230410	WA01_pluripotent_4	RNA-seq
SRR3166973	WA01_pluripotent_5	RNA-seq
SRR3166974	WA01_pluripotent_6	RNA-seq
SRR7551513	WA01_pluripotent_7	RNA-seq
SRR3166972	WA01_pluripotent_8	RNA-seq
SRR6504041	WA01_pluripotent_9	RNA-seq
SRR7369121	WA01_pluripotent_10	RNA-seq
SRR7369120	WA01_pluripotent_11	RNA-seq
SRR4011890	WA01_pluripotent_12	RNA-seq
SRR2096460	WA01_pluripotent_13	RNA-seq
SRR8689856	WA01_pluripotent_14	RNA-seq
SRR8689858	WA01_pluripotent_15	RNA-seq
SRR8689857	WA01_pluripotent_16	RNA-seq
SRR8446336	WA01_pluripotent_17	RNA-seq
SRR8446337	WA01_pluripotent_18	RNA-seq
SRR2096460	WA01_pluripotent_19	RNA-seq
SRR5035948	WA01_pluripotent_20	RNA-seq
SRR1696035	WA01_pluripotent_21	RNA-seq
SRR1696036	WA01_pluripotent_22	RNA-seq
SRR1696037	WA01_pluripotent_23	RNA-seq
SRR1696038	WA01_pluripotent_24	RNA-seq
SRR2952832	WA01_pluripotent_25	RNA-seq
SRR2952833	WA01_pluripotent_26	RNA-seq
SRR6155041	WA01_pluripotent_27	RNA-seq
SRR1237977	WA01_neuronal_1	RNA-seq
SRR1237986	WA01_neuronal_2	RNA-seq
SRR7230399	WA01_neuronal_3	RNA-seq
SRR1237985	WA01_neuronal_4	RNA-seq
SRR7551517	WA01_neuronal_5	RNA-seq
SRR1237990	WA01_neuronal_6	RNA-seq
SRR1237984	WA01_neuronal_7	RNA-seq
SRR1237978	WA01_neuronal_8	RNA-seq
SRR7230397	WA01_neuronal_9	RNA-seq
SRR7551519	WA01_neuronal_10	RNA-seq
SRR7230416	WA01_neuronal_11	RNA-seq
SRR7230398	WA01_neuronal_12	RNA-seq
SRR7551521	WA01_neuronal_13	RNA-seq
SRR1696030	WA01_neuronal_14	RNA-seq
SRR7749857	WA01_neuronal_15	RNA-seq
SRR25431056	MEL1	Whole exome sequencing
SRR25431057	MEL1	Whole exome sequencing
SRR24036669	MEL1_1	RNA-seq
SRR24036668	MEL1_2	RNA-seq
SRR24036667	MEL1_3	RNA-seq
SRR11659060	WIBR3	Whole exome sequencing
SRR13209668	WIBR3_1	RNA-seq
SRR13209669	WIBR3_2	RNA-seq
SRR13209670	WIBR3_3	RNA-seq
SRR13209671	WIBR3_4	RNA-seq
SRR13209672	WIBR3_5	RNA-seq
SRR13209673	WIBR3_6	RNA-seq
SRR6479561	RUES2	Whole exome sequencing
SRR19046052	RUES2_1	RNA-seq
SRR19046051	RUES2_2	RNA-seq
SRR19046050	RUES2_3	RNA-seq
